# Supplementary material for: Preparation and Evaluation of 6-Gingerol Derivatives as Novel Antioxidants and Antiplatelet Agents
Source: Antioxidants (Basel). 2023 Mar 17;12(3):744. doi: 10.3390/antiox12030744 (PMC10045534; doi:10.3390/antiox12030744)
Supplement: Supplementary file 1 [file antioxidants-12-00744-s001.zip]

Archive with 1 entries (1 files):
- antioxidants-2256440-supplementary.pdf
